# Supplementary material for: Electronic Modulation via a Pd-CeO2 Heterointerface for Superior Alkaline Hydrogen Oxidation
Source: Molecules. 2026 Apr 17;31(8):1306. doi: 10.3390/molecules31081306 (PMC13118421; doi:10.3390/molecules31081306)
Supplement: Supplementary file 1 [file molecules-31-01306-s001.zip]

Archive with 1 entries (1 files):
- molecules-4221130-supplementary.pdf
